# Supplementary material for: Correction: Effect of probiotic treatment on the clinical course, intestinal microbiome, and toxigenic Clostridium perfringens in dogs with acute hemorrhagic diarrhea
Source: PLoS One. 2023 Jan 12;18(1):e0280539. doi: 10.1371/journal.pone.0280539 (PMC9836269; doi:10.1371/journal.pone.0280539)
Supplement: S1 File — (XLSX) [file pone.0280539.s001.xlsx]

## Sheet: Tabelle1
	Canine hemorrhagic diarrhea severity index (CHDSI)
	PRO
	Day 0	Day 1	Day 2	Day 3	Day 4	Day 5	Day 6	Day 7	Day 8
Dog 1	10	12.5	11	8	8	5.5	5.5	4.5	6
Dog 2	12	8.5	3	2.5	2	1	1	1	1
Dog 3	6	2.9	3	2	1	3	2	1	1
Dog 4	15	12.5	12.75	10.5	5.3	2	4	2	1
Dog 5	15.65	2.5	3	3	2	2	4	1	2
Dog 6	14.5	8	10	6	6	3	5	6	6
Dog 7	15	10	10	5	2	1	1	1	2
Dog 8	15	12.5	9	7	n.a.*	n.a.*	n.a.*	n.a.*	n.a.*
Dog 9	16	12	7	8	13	12	6	3	2
Dog 10	9.5	6.5	3	2	2	2	2	2	2
Dog 11	15	10	8	6	5	2	4	2	1
Dog 12	15	2	4	2	1	2	2	2	3
Dog 13	n.a.*	n.a.*	n.a.*	n.a.*	n.a.*	n.a.*	n.a.*	n.a.*	n.a.*
	Canine hemorrhagic diarrhea severity index (CHDSI)
	PLAC
	Day 0	Day 1	Day 2	Day 3	Day 4	Day 5	Day 6	Day 7	Day 8
Dog 1	6	4.5	5	5	3	2	1	0	0
Dog 2	10	2.33	4	2	2	2	1	2	2
Dog 3	17	15.5	9.5	7	5	7	1	2	1
Dog 4	13	2	1	1	1	1	1	0	1
Dog 5	17	3	5.5	5	7	2	2	2	2
Dog 6	11.5	5.5	4	3	2	2	2	1	1
Dog 7	15	8.5	7	4	3	3	3	3	3
Dog 8	9.5	5	3	6	4	4	3	2.5	2
Dog 9	14.75	10	7	6	4	7	6	2	1
Dog 10	14.5	12.5	9.75	10.25	7.5	10	7	3	4
Dog 11	15	13	8.5	9	10	4	3	3	2
Dog 12	n.a.*	n.a.*	6	n.a.*	n.a.*	n.a.*	n.a.*	n.a.*	n.a.*
	*no CHDSI available
