# Supplementary material for: Correction: Effect of probiotic treatment on the clinical course, intestinal microbiome, and toxigenic Clostridium perfringens in dogs with acute hemorrhagic diarrhea
Source: PLoS One. 2023 Jan 12;18(1):e0280539. doi: 10.1371/journal.pone.0280539 (PMC9836269; doi:10.1371/journal.pone.0280539)
Supplement: S2 File — (ZIP) [file pone.0280539.s002.zip]

Archive with 3 entries (3 files):
- Cperf_cpe_netF (2).xlsx
- Ct_values_DI_Cperf (2).xlsx
- DI_qPCR-results (2).xlsx
