# Supplementary material for: Correction: Effect of probiotic treatment on the clinical course, intestinal microbiome, and toxigenic Clostridium perfringens in dogs with acute hemorrhagic diarrhea
Source: PLoS One. 2023 Jan 12;18(1):e0280539. doi: 10.1371/journal.pone.0280539 (PMC9836269; doi:10.1371/journal.pone.0280539)
Supplement: S2 File — (ZIP) [file pone.0280539.s002.zip › Cperf_cpe_netF (2).xlsx]

## Sheet: Tabelle1
	C. perfringens 16S	log DNA/g feces				C. perfringens 16S	log DNA/g feces
	PRO					PLAC
	Day 0	Day 7	Day 21			Day 0	Day 7	Day 21
Dog 1	7.092	6.477	6.1615		Dog 1	5.7535	6.394	4.0475
Dog 2	7.5715	5.212	3.971		Dog 2	n.a.*	6.6775	6.4985
Dog 3	7.511	5.567	3.6665		Dog 3	7.9155	6.1405	6.122
Dog 4	6.831	4.1925	5.6135		Dog 4	n.a.*	3.2035	n.a.*
Dog 5	8.111	7.049	4.9225		Dog 5	7.0075	6.8885	n.a.*
Dog 6	7.7905	5.534	7.337		Dog 6	5.8595	1.639	4.3775
Dog 7	3.4135	4.584	4.6165		Dog 7	6.133	7.2755	7.968
Dog 8	6.912	5.476	2.926		Dog 8	7.9875	7.463	7.826
Dog 9	7.276	5.9245	3.1185		Dog 9	6.398	7.3875	n.a.*
Dog 10	6.8485	3.958	n.a.*		Dog 10	7.723	1.639	5.1505
Dog 11	7.524	6.782	5.603		Dog 11	7.0385	5.732	n.a.*
Dog 12	7.48	7.3625	n.a.*		Dog 12	3.413	1.639	5.7855
Dog 13	6.356	7.3005	n.a.*
	C. perfringens entertoxin gene	log DNA/g feces				C. perfringens entertoxin gene	log DNA/g feces
	PRO					PLAC
	Day 0	Day 7	Day 21			Day 0	Day 7	Day 21
Dog 1	3.318	5.874	3.318		Dog 1	3.318	3.318	3.318
Dog 2	8.672	5.8945	4.1175		Dog 2	n.a.*	4.532	3.318
Dog 3	3.318	3.318	3.318		Dog 3	8.7665	3.318	3.4205
Dog 4	7.4295	3.318	3.318		Dog 4	n.a.*	3.5785	n.a.*
Dog 5	9.0655	3.675	3.318		Dog 5	3.318	3.318	n.a.*
Dog 6	3.318	4.0285	3.318		Dog 6	6.539	3.318	4.5845
Dog 7	4.282	3.318	3.318		Dog 7	6.8915	5.103	3.5775
Dog 8	4.2915	3.318	3.318		Dog 8	8.5765	7.0125	8.4875
Dog 9	8.365	5.9825	3.318		Dog 9	3.3275	3.318	n.a.*
Dog 10	6.0165	3.318	n.a.*		Dog 10	8.613	3.318	4.3355
Dog 11	8.4675	5.67	3.318		Dog 11	5.393	4.2005	n.a.*
Dog 12	8.3725	3.318	n.a.*		Dog 12	3.318	3.318	3.318
Dog 13	3.63	3.656	n.a.*
	C. perfringens netF gene	log DNA/g feces				C. perfringens netF gene	log DNA/g feces
	PRO					PLAC
	Day 0	Day 7	Day 21			Day 0	Day 7	Day 21
Dog 1	1.9	2.256	1.9		Dog 1	1.9	1.9	1.9
Dog 2	5.26	1.9	1.9		Dog 2	n.a.*	1.9	1.9
Dog 3	1.9	1.9	1.9		Dog 3	5.5375	1.9	1.9
Dog 4	4.523	1.9	1.9		Dog 4	n.a.*	1.9	n.a.*
Dog 5	5.6615	1.9	1.9		Dog 5	4.577	1.9	n.a.*
Dog 6	5.599	1.9	1.9		Dog 6	3.445	1.9	1.9
Dog 7	1.9	1.9	1.9		Dog 7	3.9645	1.9	1.9
Dog 8	1.9	1.9	1.9		Dog 8	3.693	1.9	3.162
Dog 9	4.7435	1.9	1.9		Dog 9	1.9	1.9	n.a.*
Dog 10	1.9	1.9	n.a.*		Dog 10	5.898	1.9	1.9
Dog 11	5.614	2.5135	1.9		Dog 11	1.9	1.9	n.a.*
Dog 12	5.4495	1.9	n.a.*		Dog 12	1.9	1.9	1.9
Dog 13	1.9	1.9	n.a.*
	*not enough material for analysis available
