# Supplementary material for: Correction: Effect of probiotic treatment on the clinical course, intestinal microbiome, and toxigenic Clostridium perfringens in dogs with acute hemorrhagic diarrhea
Source: PLoS One. 2023 Jan 12;18(1):e0280539. doi: 10.1371/journal.pone.0280539 (PMC9836269; doi:10.1371/journal.pone.0280539)
Supplement: S2 File — (ZIP) [file pone.0280539.s002.zip › Ct_values_DI_Cperf (2).xlsx]

## Sheet: Ct Values
No.	Group	Name	Universal Ct	Faecalibacterium Ct	Turicibacter Ct	Streptococcus Ct	E. coli Ct	Blautia Ct	Fusobacterium Ct	Clostridium hiranonis Ct	C. perfringens Ct	Clostridium perfringens enterotoxin gene Ct	C. perfringens NetF gene Ct
Dog 1	PRO	0	20.74	21.025	29.09	22.48	22.21	25.745	20.8	19.935	18.74	40	40
		7	20.355	26.23	35.015	19.18	23.325	23.195	29.405	18.145	20.93	26.64	32.69
		21	20.47	21.075	24.165	21.005	33.03	23.12	25.325	17.295	22.055	37.09	40
Dog 2	PRO	0	19.925	22.43	30.715	38.38	27.5	24.39	22.315	16.9	17.03	17.37	16.61
		7	19.305	21.71	29.92	27.2	38.41	23.03	27.185	16.085	25.445	26.575	39.9
		21	17.645	22.405	31.555	16.355	33.805	20.75	22.63	16.555	29.875	32.46	40
Dog 3	PRO	0	18.32	19.79	32.44	35.515	14.315	25.925	22.705	19.295	17.24	35.62	40
		7	17.78	19.165	17.86	19.04	31.035	21.15	26.145	15.755	24.18	40	40
		21	18.44	17.035	17.74	21.79	31.21	22.77	27.155	16.075	30.96	40	40
Dog 4	PRO	0	22.86	29.045	26.82	29.655	30.185	33.67	24.59	21.13	19.67	21.485	19.53
		7	18.915	22.445	29.915	21.25	20.145	21.485	26.155	17.625	29.08	40	40
		21	18.16	22.665	25.165	23.54	28.99	20.59	24.625	16.685	24.015	40	40
Dog 5	PRO	0	20.82	34.27	36.425	35.105	35.455	33.14	39.03	40	15.1	16.065	14.815
		7	18.275	24.2	33.08	18.645	39.97	22.58	24.63	14.875	18.895	33.925	40
		21	18.6	21.06	30.665	24.39	35.08	21.27	25.365	16.015	26.48	37.7	40
Dog 6	PRO	0	21.605	31.815	30.66	31.37	32.21	34.7	25.15	32.29	16.245	35.66	15.115
		7	18.05	18.255	28.085	20.145	28.355	21.305	23.28	16.99	24.3	32.755	40
		21	19.82	21.725	18.535	27.125	18.935	23.955	29.62	16.92	17.865	36.76	40
Dog 7	PRO	0	22.43	28.255	35.26	18.855	36.855	28.545	35.49	21.66	31.86	31.92	38.33
		7	18.31	22.76	32.73	21.945	33.35	22.31	26.265	14.77	27.685	40	40
		21	18.53	21.675	34.105	31.14	27.015	23.045	21.785	16.23	27.57	40	40
Dog 8	PRO	0	17.745	33.24	31.195	36.765	14.05	23.72	19.605	16.61	19.385	31.88	40
		7	19.695	29.43	27.32	21.935	22.855	21.755	30.83	16.66	24.505	40	40
		21	18.835	20.47	23.86	32.745	21.815	21.37	25.625	18.085	33.6	40	38.01
Dog 9	PRO	0	20.525	30.87	28.175	28.59	29.695	28.005	24.145	21.565	18.08	18.385	16.3
		7	18.54	20.63	16.685	19.19	39.24	23.45	28.045	16.89	22.905	26.28	40
		21	19.345	25.41	24.56	30.09	32.485	23.245	22.335	17.235	32.915	40	40
Dog 10	PRO	0	20.615	30.535	33.135	24.825	30.385	24.74	28.835	16.38	19.61	26.165	36.65
		7	19.24	25.785	27.945	19.695	31.005	22.975	20.54	17	29.92	40	40
		21	n.a.*	n.a.*	n.a.*	n.a.*	n.a.*	n.a.*	n.a.*	n.a.*	n.a.*	n.a.*	n.a.*
Dog 11	PRO	0	21.045	29.145	33.905	30.7	17.615	36.56	24.655	28.355	17.2	18.045	15.045
		7	21.07	25.97	21.22	29.33	19.365	25.085	29.195	16.945	19.845	27.315	31.425
		21	20.15	18.105	21.57	16.715	25.495	23.85	26.43	16	24.055	37.285	40
Dog 12	PRO	0	19.655	20.425	27.49	32.88	28.55	28.745	21.98	23.615	17.36	18.36	15.835
		7	18.12	22.2	27.585	19.91	24.92	21.085	23.825	15.325	17.775	40	40
		21	n.a.*	n.a.*	n.a.*	n.a.*	n.a.*	n.a.*	n.a.*	n.a.*	n.a.*	n.a.*	n.a.*
Dog 13	PRO	0	18.555	19.93	28.86	32.84	26.51	25.455	22.12	20.075	21.365	34.08	40
		7	17.9	18.98	30.74	19.43	35.01	22.99	20.105	15.92	17.995	33.99	40
		21	n.a.*	n.a.*	n.a.*	n.a.*	n.a.*	n.a.*	n.a.*	n.a.*	n.a.*	n.a.*	n.a.*
Dog 1	PLAC	0	22.53	25.82	35.525	35.19	22.915	26.755	25.125	21.675	23.515	40	40
		7	17.8	23.77	33.39	32.62	17.57	21.62	21.925	14.625	21.23	40	40
		21	19.155	24.51	31.505	34.53	35.67	22.675	27.42	17.32	29.6	40	40
Dog 2	PLAC	0	n.a.*	n.a.*	n.a.*	n.a.*	n.a.*	n.a.*	n.a.*	n.a.*	n.a.*	n.a.*	n.a.*
		7	19.97	20.3	26.925	32.2	23.045	23.8	24.9	17.61	20.22	31.085	40
		21	20.465	20.525	27.785	21.84	31.16	24.81	26.105	18.775	20.855	35.73	40
Dog 3	PLAC	0	19.29	23.62	27.73	28.26	18.15	30.135	22.355	20.98	15.805	17.055	15.05
		7	19.78	23.435	17.305	16.365	25.74	23.085	29.21	14.145	22.13	36.7	40
		21	20.11	22.395	23.095	27.185	35.39	23.815	26.405	15.83	22.2	34.775	40
Dog 4	PLAC	0	n.a.*	n.a.*	n.a.*	n.a.*	n.a.*	n.a.*	n.a.*	n.a.*	n.a.*	n.a.*	n.a.*
		7	17.76	25.42	28.755	20.89	26.2	20.655	22.075	15.83	32.615	34.25	39.9
		21	n.a.*	n.a.*	n.a.*	n.a.*	n.a.*	n.a.*	n.a.*	n.a.*	n.a.*	n.a.*	n.a.*
Dog 5	PLAC	0	24.54	26.905	33.28	25.595	22.315	33.3	31.355	29.615	19.04	36.53	22.44
		7	18.44	32.1	28.855	24.895	37.5	21.855	20.195	17.205	19.47	40	40
		21	n.a.*	n.a.*	n.a.*	n.a.*	n.a.*	n.a.*	n.a.*	n.a.*	n.a.*	n.a.*	n.a.*
Dog 6	PLAC	0	22.555	31.47	33.55	36.5	37.26	26.685	28.75	20.945	23.14	24.435	25.525
		7	20.24	40	40	40	40	22.9	22.77	40	40	40	40
		21	18.77	29.79	28.885	22.965	31.215	21.58	22.12	15.49	28.425	30.915	40
Dog 7	PLAC	0	23.665	31.07	36.455	34.365	19.63	29.62	31.445	37.59	22.16	23.265	23.015
		7	18.405	30.41	21.46	35.925	15.995	21.155	25.9	40	18.085	29.195	40
		21	17.755	31.69	29.795	38.36	17.245	20.975	24.935	15.45	15.615	34.25	40
Dog 8	PLAC	0	18.85	22.275	31.425	32.995	17.09	28.58	22.17	24.86	15.54	17.68	24.325
		7	17.455	40	32.08	17.115	26.075	22.715	21.475	27.915	17.415	22.87	40
		21	17.595	20.3	26.715	15.02	17.7	22.21	20.195	14.53	16.12	17.975	28.245
Dog 9	PLAC	0	23.2	31.82	35.165	35.56	20.31	28.69	30.81	37.65	21.215	35.08	38.185
		7	18.275	30.095	19.165	34.005	16.26	25.135	27.2	34.99	17.685	40	40
		21	n.a.*	n.a.*	n.a.*	n.a.*	n.a.*	n.a.*	n.a.*	n.a.*	n.a.*	n.a.*	n.a.*
Dog 10	PLAC	0	20.32	31.395	28.86	32.3	19.035	36.91	24.98	35.985	16.485	17.565	13.67
		7	18.345	40	40	40	40	23.295	19.47	40	40	40	40
		21	18.85	19.045	21.46	16.935	36.715	21.985	23.65	15.505	25.665	31.735	40
Dog 11	PLAC	0	19.075	18.435	20.715	24.175	25.185	22.465	21.135	17.17	18.93	28.235	40
		7	18.595	23	24.5	22.225	17.54	21.575	27.435	13.08	23.59	32.19	40
		21	n.a.*	n.a.*	n.a.*	n.a.*	n.a.*	n.a.*	n.a.*	n.a.*	n.a.*	n.a.*	n.a.*
Dog 12	PLAC	0	21.945	27.52	33.08	35.435	32.985	27.615	22.51	20.305	31.865	35.57	38.52
		7	17.975	20.335	30.22	35.255	34.97	23.025	19.14	14.93	40	40	40
		21	18.29	19.41	28.495	33.45	27.54	22.705	19.18	16.43	23.4	40	40
*not enough material for analysis available
