# Supplementary material for: Correction: Effect of probiotic treatment on the clinical course, intestinal microbiome, and toxigenic Clostridium perfringens in dogs with acute hemorrhagic diarrhea
Source: PLoS One. 2023 Jan 12;18(1):e0280539. doi: 10.1371/journal.pone.0280539 (PMC9836269; doi:10.1371/journal.pone.0280539)
Supplement: S2 File — (ZIP) [file pone.0280539.s002.zip › DI_qPCR-results (2).xlsx]

## Sheet: Tabelle1
	Dysbiosis Index					Dysbiosis Index
	PRO					PLAC
	Day 0	Day 7	Day 21			Day 0	Day 7	Day 21
Dog 1	-0.98	1.69503	-2.77986		Dog 1	-3.12241	-3.45116	-6.41128
Dog 2	-7.20015	-4.55476	-0.350811		Dog 2	n.a.*	-5.08413	-1.99814
Dog 3	-2.68085	-2.99153	-3.78606		Dog 3	-1.08793	-1.48089	-5.44718
Dog 4	-3.18	0.238334	-3.64338		Dog 4	n.a.*	-1.35031	n.a.*
Dog 5	3.26684	-1.48387	-3.51325		Dog 5	1.82842	-3.23365	n.a.*
Dog 6	0.153522	-1.77342	-2.9511		Dog 6	-6.2429	-0.249655	-2.60925
Dog 7	1.30851	-1.97691	-4.46892		Dog 7	2.78864	1.37849	-4.30362
Dog 8	-2.71323	0.124796	-5.93824		Dog 8	-1.01627	5.30508	0.766313
Dog 9	-2.9775	-3.08681	-6.69203		Dog 9	2.35838	1.12556	n.a.*
Dog 10	-1.51039	-1.69285	n.a.*		Dog 10	3.07347	-0.0506478	-2.63375
Dog 11	2.01336	-3.14014	-1.13147		Dog 11	-3.89279	-1.35898	n.a.*
Dog 12	-4.69974	-1.26582	n.a.*		Dog 12	-5.69795	-7.0995	-6.73959
Dog 13	-5.46766	-2.14998	n.a.*
	E. coli	log DNA/g feces				E. coli	log DNA/g feces
	PRO					PLAC
	Day 0	Day 7	Day 21			Day 0	Day 7	Day 21
Dog 1	7.0885	6.6875	4.561		Dog 1	6.777	7.9485	3.9825
Dog 2	5.7725	3.382	4.3905		Dog 2	n.a.*	6.7485	4.9705
Dog 3	8.662	4.9985	4.9605		Dog 3	7.821	5.865	4.0435
Dog 4	4.2145	7.3835	5.4465		Dog 4	n.a.*	6.057	n.a.*
Dog 5	4.0295	3.315	4.1115		Dog 5	6.4125	3.5825	n.a.*
Dog 6	4.7405	5.5855	7.65		Dog 6	3.6345	3.315	4.959
Dog 7	3.7235	4.491	5.8795		Dog 7	7.4965	8.2935	8.02
Dog 8	8.7185	6.7905	7.0175		Dog 8	8.054	6.085	7.92
Dog 9	5.2915	3.315	4.6795		Dog 9	7.3485	8.236	n.a.*
Dog 10	5.1405	5.0045	n.a.*		Dog 10	7.6285	3.315	3.7535
Dog 11	7.939	7.5545	6.2125		Dog 11	6.279	5.987	n.a.*
Dog 12	5.5425	6.3375	n.a.*		Dog 12	4.5705	4.136	5.763
Dog 13	5.9895	4.128	n.a.*
	Faecalibacterium	log DNA/g feces				Faecalibacterium	log DNA/g feces
	PRO					PLAC
	Day 0	Day 7	Day 21			Day 0	Day 7	Day 21
Dog 1	7.865	5.976	7.0635		Dog 1	6.062	6.4945	6.338
Dog 2	6.777	6.929	6.783		Dog 2	n.a.*	7.2265	7.1785
Dog 3	7.335	7.4665	7.9155		Dog 3	6.527	6.7645	6.7855
Dog 4	5.0385	6.774	6.7275		Dog 4	n.a.*	6.146	n.a.*
Dog 5	4.279	6.404	6.783		Dog 5	5.94	4.7365	n.a.*
Dog 6	4.797	7.658	6.9265		Dog 6	4.8695	2.824	5.225
Dog 7	5.5475	6.7075	6.937		Dog 7	4.9535	5.0935	4.823
Dog 8	4.495	5.3	7.191		Dog 8	6.81	2.824	7.227
Dog 9	4.9965	7.1565	6.1485		Dog 9	4.7955	5.1605	n.a.*
Dog 10	5.067	6.0695	n.a.*		Dog 10	4.885	3.2	7.4915
Dog 11	5.3605	6.0305	7.6905		Dog 11	7.621	6.86	n.a.*
Dog 12	7.2005	6.8255	n.a.*		Dog 12	5.703	7.219	7.4135
Dog 13	7.305	7.505	n.a.*
	Turicibacter	log DNA/g feces				Turicibacter	log DNA/g feces
	PRO					PLAC
	Day 0	Day 7	Day 21			Day 0	Day 7	Day 21
Dog 1	4.737	3.5335	6.0765		Dog 1	3.414	3.915	4.355
Dog 2	4.541	4.727	4.3445		Dog 2	n.a.*	5.429	5.228
Dog 3	4.137	7.554	7.582		Dog 3	5.241	7.605	6.3265
Dog 4	4.817	4.7275	5.842		Dog 4	n.a.*	6.146	n.a.*
Dog 5	3.2035	3.9865	4.553		Dog 5	3.0125	4.977	n.a.*
Dog 6	4.5545	5.158	7.3955		Dog 6	3.8765	3.581	4.9695
Dog 7	3.476	4.0685	3.746		Dog 7	3.197	6.7085	4.7565
Dog 8	4.43	5.337	6.1475		Dog 8	4.4795	8.1045	8.5825
Dog 9	5.1375	7.829	5.9835		Dog 9	3.499	7.248	n.a.*
Dog 10	3.9745	5.1905	n.a.*		Dog 10	4.9755	3.581	6.7095
Dog 11	3.7935	6.766	6.6855		Dog 11	6.884	5.762	n.a.*
Dog 12	5.297	5.2745	n.a.*		Dog 12	3.9875	4.657	5.0615
Dog 13	4.9755	4.536	n.a.*
	Streptococcus	log DNA/g feces				Streptococcus	log DNA/g feces
	PRO					PLAC
	Day 0	Day 7	Day 21			Day 0	Day 7	Day 21
Dog 1	6.95	7.633	7.2155		Dog 1	3.9785	4.5655	4.129
Dog 2	3.2515	5.8025	8.2775		Dog 2	n.a.*	4.662	7.0255
Dog 3	3.905	7.6655	7.0365		Dog 3	5.561	7.6405	5.805
Dog 4	4.313	7.1615	6.6375		Dog 4	n.a.*	7.2425	n.a.*
Dog 5	3.9975	7.7555	6.4435		Dog 5	5.2575	6.3295	n.a.*
Dog 6	4.8505	7.4125	5.8195		Dog 6	3.679	3.803	6.7685
Dog 7	7.7065	7.002	4.9035		Dog 7	4.1675	3.811	3.256
Dog 8	3.6195	7.0035	4.537		Dog 8	4.4795	8.1045	8.5825
Dog 9	5.485	7.6305	5.143		Dog 9	3.8945	4.2505	n.a.*
Dog 10	6.345	7.515	n.a.*		Dog 10	4.6385	3.803	8.1455
Dog 11	5.004	5.317	8.196		Dog 11	6.4925	6.446	n.a.*
Dog 12	4.506	7.467	n.a.*		Dog 12	3.923	3.9635	4.3765
Dog 13	4.5155	7.5765	n.a.*
	Blautia	log DNA/g feces				Blautia	log DNA/g feces
	PRO					PLAC
	Day 0	Day 7	Day 21			Day 0	Day 7	Day 21
Dog 1	6.739	9.368	9.389		Dog 1	8.3275	9.8255	9.5185
Dog 2	9.0185	9.414	10.08		Dog 2	n.a.*	9.191	8.8955
Dog 3	8.57	9.9645	9.491		Dog 3	7.3415	6.739	9.185
Dog 4	6.739	9.866	10.1275		Dog 4	n.a.*	10.109	n.a.*
Dog 5	6.739	9.547	9.9285		Dog 5	6.739	9.7585	n.a.*
Dog 6	6.739	9.9175	9.146		Dog 6	8.3485	9.451	9.839
Dog 7	7.805	9.625	9.411		Dog 7	7.4915	9.963	10.015
Dog 8	9.213	9.787	9.8995		Dog 8	7.795	9.5065	9.655
Dog 9	7.963	9.293	9.352		Dog 9	7.7635	8.8005	n.a.*
Dog 10	8.9165	9.4315	n.a.*		Dog 10	6.739	9.504	9.7195
Dog 11	6.739	8.816	9.175		Dog 11	9.58	6.739	n.a.*
Dog 12	7.747	9.982	n.a.*		Dog 12	8.078	9.4165	9.5105
Dog 13	8.7075	9.4255	n.a.*
	Fusobacterium	log DNA/g feces				Fusobacterium	log DNA/g feces
	PRO					PLAC
	Day 0	Day 7	Day 21			Day 0	Day 7	Day 21
Dog 1	10.511	7.8875	8.937		Dog 1	8.9885	9.812	8.398
Dog 2	9.7125	8.459	9.631		Dog 2	n.a.*	9.0465	8.7365
Dog 3	9.6105	8.727	8.467		Dog 3	9.7015	7.234	8.6595
Dog 4	8.3895	8.724	9.117		Dog 4	n.a.*	9.775	n.a.*
Dog 5	7.234	9.1175	8.927		Dog 5	7.234	10.258	n.a.*
Dog 6	8.9825	9.463	7.8325		Dog 6	8.0555	10.134	9.762
Dog 7	7.234	8.696	9.848		Dog 7	7.362	8.7895	9.038
Dog 8	10.409	7.521	8.861		Dog 8	9.7485	9.9275	10.2575
Dog 9	9.2415	8.2375	9.7065		Dog 9	7.526	8.455	n.a.*
Dog 10	8.0335	10.169	n.a.*		Dog 10	9.0265	10.648	9.368
Dog 11	9.1095	7.941	8.6525		Dog 11	10.0155	8.311	n.a.*
Dog 12	9.798	9.3225	n.a.*		Dog 12	9.6615	10.5285	10.5185
Dog 13	9.7625	10.281	n.a.*
	C. hiranonis	log DNA/g feces				C. hiranonis	log DNA/g feces
	PRO					PLAC
	Day 0	Day 7	Day 21			Day 0	Day 7	Day 21
Dog 1	5.064	5.681	5.8755		Dog 1	4.875	6.485	5.8705
Dog 2	5.966	6.152	6.0445		Dog 2	n.a.*	5.803	5.537
Dog 3	5.419	6.2285	6.154		Dog 3	5.033	6.1795	6.21
Dog 4	4.1945	5.8	6.0145		Dog 4	n.a.*	6.21	n.a.*
Dog 5	0.9	6.429	6.1675		Dog 5	2.4885	5.8955	n.a.*
Dog 6	2.4505	5.9455	5.9605		Dog 6	5.0425	0.9	6.2875
Dog 7	4.879	6.452	6.119		Dog 7	1.241	0.9	6.2965
Dog 8	6.0315	6.0205	5.695		Dog 8	4.1475	3.45	6.507
Dog 9	4.9	5.9675	5.889		Dog 9	1.226	1.8355	n.a.*
Dog 10	6.084	5.9435	n.a.*		Dog 10	1.6075	0.9	6.2835
Dog 11	3.35	5.955	6.1715		Dog 11	5.904	6.265	n.a.*
Dog 12	4.432	6.3255	n.a.*		Dog 12	5.1885	6.4155	6.0725
Dog 13	5.241	6.1895	n.a.*
	*not enough material for analysis available
